# Supplementary material for: Correction: Diatom evidence of 20th century ecosystem change in Lake Baikal, Siberia
Source: PLoS One. 2019 Feb 28;14(2):e0213413. doi: 10.1371/journal.pone.0213413 (PMC6394965; doi:10.1371/journal.pone.0213413)
Supplement: S1 File — (XLSX) [file pone.0213413.s001.xlsx]

## Sheet: Sheet1
Core	Depths (cm)	Year (CE)	Aulacoseira baicalensis (%)	Aulacoseira skvortzowii (%)	Synedra spp (%)	Cyclotella minuta/ornata (%)	Crateriportula inconspicua (%)	Stephanodiscus meyerii (%)	Diatom concentration (10^4 valves/g DW)	Source
BAIK13-4F	0.1	2012.9	24.2792	5.15933	21.5478	38.2398	1.21396	1.21396	138.709	Roberts et al (2018)
BAIK13-4F	0.3	2012.7	20	3.54839	18.5484	43.2258	0.645161	3.54839	135.46	Roberts et al (2018)
BAIK13-4F	0.5	2012.5	24.1158	2.57235	9.6463	45.0161	0.643087	5.14469	130.817	Roberts et al (2018)
BAIK13-4F	0.7	2012.3	17.1994	3.65297	30.4414	35.6164	2.73973	2.73973	147.077	Roberts et al (2018)
BAIK13-4F	1.1	2011.9	21.9092	3.44288	18.4664	41.3146	0.312989	1.87793	85.0683	Roberts et al (2018)
BAIK13-4F	1.3	2011.7	19.7655	7.37018	12.7303	51.2563	0.335008	2.01005	115.791	Roberts et al (2018)
BAIK13-4F	1.5	2011.5	29.5522	7.46269	8.80597	45.0746	0.895522	3.8806	122.145	Roberts et al (2018)
BAIK13-4F	1.7	2011.3	32.6276	7.72105	4.48319	43.5866	1.24533	3.73599	115.54	Roberts et al (2018)
BAIK13-4F	1.9	2011.1	26.5372	8.09061	6.95793	42.7184	0.970874	2.26537	136.658	Roberts et al (2018)
Core	Depths (cm)	Year (CE)	Aulacoseira baicalensis (%)	Aulacoseira skvortzowii (%)	Synedra spp (%)	Cyclotella minuta/ornata (%)	Crateriportula inconspicua (%)	Stephanodiscus meyerii (%)	Diatom concentration (10^4 valves/g DW)	Diatom DDI	Source
BAIK13-7A	0.1	2013	33.4426	8.85246	13.4426	27.8689	0	0.327869	352.879	0.188073	Roberts et al (2018)
BAIK13-7A	0.3	2011.16	33.6601	8.82353	17.6471	26.7974	0	0.326797	316.492	0.203791	Roberts et al (2018)
BAIK13-7A	0.5	2009.02	34.0496	9.2562	11.5702	30.7438	0	0.661157	178.904	0.19469	Roberts et al (2018)
BAIK13-7A	0.7	2006.16	27.4959	13.4206	12.1113	31.4239	0.654664	0	148.931	0.160714	Roberts et al (2018)
BAIK13-7A	0.9	2002.58	25.4045	10.356	13.5922	25.89	0	2.26537	253.398	0.205556	Roberts et al (2018)
BAIK13-7A	1.1	1998.28	33.7727	10.8731	6.58979	40.5272	0	0	277.904	0.218688	Roberts et al (2018)
BAIK13-7A	1.27	1994	33.8496	11.5044	5.75221	31.6372	4.42478	2.87611	98.4721	0.628378	Mackay et al (1998)
BAIK13-7A	1.3	1993.25	31.6832	13.5314	6.43564	29.0429	0.990099	1.32013	419.366	0.202643	Roberts et al (2018)
BAIK13-7A	1.4	1990.46	36.1963	13.2924	7.77096	26.3804	2.86299	4.90798	202.568	0.566978	Mackay et al (1998)
BAIK13-7A	1.5	1987.49	33.3904	12.3288	11.1301	26.0274	1.36986	3.08219	342.99	0.174224	Roberts et al (2018)
BAIK13-7A	1.55	1986	37.3166	11.9497	10.9015	24.7379	3.77358	4.61216	306.374	0.574257	Mackay et al (1998)
BAIK13-7A	1.7	1981.01	26.9171	12.2066	12.6761	32.5509	0	0.938967	540.8	0.62701	Roberts et al (2018)
BAIK13-7A	1.87	1975	40.604	10.5705	9.39597	24.1611	2.34899	6.04027	382.484	0.679144	Mackay et al (1998)
BAIK13-7A	1.9	1973.81	25.3707		13.3443	38.5502	0	2.63591	494.335		Roberts et al (2018)
BAIK13-7A	2.05	1968	37.4016	14.7638	6.69291	22.4409	3.54331	7.28346	465.038	0.687296	Mackay et al (1998)
BAIK13-7A	2.22	1961	39.7778	11.3333	5.33333	29.1111	2	6.88889	455.923	0.58104	Mackay et al (1998)
BAIK13-7A	2.38	1954	42.8279	11.2705	5.94262	25.2049	1.43443	5.53279	408.052	0.655589	Mackay et al (1998)
BAIK13-7A	2.57	1945	41.5638	12.1399	3.49794	23.8683	1.64609	10.2881	549.544	0.640244	Mackay et al (1998)
BAIK13-7A	2.73	1937	30.4636	17.4393	3.09051	33.5541	2.64901	7.28477	496.68	0.66787	Mackay et al (1998)
BAIK13-7A	2.96	1924	37.1869	8.8632	3.85356	27.9383	3.46821	7.70713	621.617	0.571429	Mackay et al (1998)
BAIK13-7A	3.17	1912	34.2007	7.80669	3.71747	34.3866	2.60223	7.80669	686.258	0.603261	Mackay et al (1998)
BAIK13-7A	3.35	1900	35.9477	10.4575	1.96078	31.8083	3.05011	4.57516	671.02	0.596214	Mackay et al (1998)
BAIK13-7A	3.74	1874	33.271	7.66355	2.42991	40.3738	3.17757	3.73832	783.675	0.661458	Mackay et al (1998)
BAIK13-7A	4.17	1842	27.7293	6.11354	2.62009	51.0917	3.49345	1.31004	609.231	0.70339	Mackay et al (1998)
Core	Depths (cm)	Year (CE)	Aulacoseira baicalensis (%)	Aulacoseira skvortzowii (%)	Synedra spp (%)	Cyclotella minuta/ornata (%)	Crateriportula inconspicua (%)	Stephanodiscus meyerii (%)	Stephanodiscus parvus (%)	Staurosirella pinnata (%)	Fragilaria capucina (%)	Fragilaria construens f venter (%)	Fragilaria ulna (%)	Cocconeis placentula (%)	Achnanthes minutissima (%)	Source
BAIK13-10A	0.1	2012.97	13.0366	27.027	9.37997	16.5342	0.953895	5.08744	1.90779	1.58983	0	2.54372	2.06677	2.22576	0.63593	Roberts et al (2018)
BAIK13-10A	0.3	2012.92	12.0827	22.8935	12.8776	18.124	0.317965	6.3593	1.90779	2.54372	0	0	3.6566	0.317965	0	Roberts et al (2018)
BAIK13-10A	0.5	2012.82	9.53895	26.7091	17.6471	17.4881	0.317965	7.3132	0.63593	3.81558	0.63593	1.27186	1.74881	1.74881	3.49762	Roberts et al (2018)
BAIK13-10A	0.7	2012.64	10.1749	28.2989	13.9905	16.2162	0	6.67727	1.58983	2.54372	1.90779	0	2.54372	0.953895	2.54372	Roberts et al (2018)
BAIK13-10A	0.9	2012.35	13.3545	28.9348	14.7854	15.8983	0.317965	1.90779	0.63593	4.13355	2.86169	0	2.86169	0.317965	1.90779	Roberts et al (2018)
BAIK13-10A	1.1	2011.93	12.0827	25.7552	10.3339	17.1701	0.317965	9.22099	1.90779	1.90779	0.63593	0	3.49762	2.22576	0	Roberts et al (2018)
BAIK13-10A	1.3	2011.39	10.8108	23.2114	13.8315	14.3084	0	13.0366	1.27186	0.953895	5.40541	0	3.6566	1.27186	0	Roberts et al (2018)
BAIK13-10A	1.5	2010.73	17.1701	31.7965	12.4006	13.9905	0	9.53895	1.58983	0.63593	1.27186	0.317965	2.38474	0.317965	0	Roberts et al (2018)
BAIK13-10A	1.7	2009.97	10.1749	22.8935	14.9444	18.124	0	9.22099	0.953895	0.317965	8.90302	0	2.38474	1.58983	0.953895	Roberts et al (2018)
BAIK13-10A	1.9	2009.12	17.1701	23.2114	18.7599	13.9905	1.58983	2.22576	2.54372	0.317965	1.90779	0.317965	2.22576	2.22576	0	Roberts et al (2018)
Core	Depths (cm)	Year (CE)	Aulacoseira baicalensis (%)	Aulacoseira skvortzowii	Synedra spp (%)	Cyclotella minuta/ornata (%)	Crateriportula inconspicua (%)	Stephanodiscus meyerii (%)	Diatom concentration (10^4 valves/g DW)	Diatom DDI	Source
BAIK13-11C	0.3	2009.38	14.897	10.7765	23.4548	23.1379	1.90174	10.7765	241.096	0.333333	Roberts et al (2018)
BAIK13-11C	0.5	2007.92	13.3122	9.66719	15.6894	22.187	1.90174	12.3613	239.526	0.390164	Roberts et al (2018)
BAIK13-11C	0.7	2006.91	19.637	9.24092	16.9967	28.3828	1.32013	6.60066	289.116	0.376045	Roberts et al (2018)
BAIK13-11C	0.9	2006.13	11.8421	9.53947	26.8092	24.3421	1.64474	10.5263	222.983	0.29078	Roberts et al (2018)
BAIK13-11C	1.1	2005.39	13.6725	6.04134	20.8267	28.9348	0.953895	13.6725	389.658	0.296029	Roberts et al (2018)
BAIK13-11C	1.3	2004.53	15.7076	6.84292	21.4619	29.86	0	10.8865	190.8	0.247839	Roberts et al (2018)
BAIK13-11C	1.5	2003.43	10.2564	9.9359	15.0641	36.2179	0.641026	16.6667	259.482	0.348837	Roberts et al (2018)
BAIK13-11C	1.7	2002	18.7394	7.83646	7.15503	26.9165	0	18.3986	252.001	0.368098	Roberts et al (2018)
BAIK13-11C	1.9	2000.16	16.9381	6.51466	10.2606	26.3844	2.28013	23.127	299.725	0.288462	Roberts et al (2018)
BAIK13-11C	2.1	1997.87	23	10	11	39	8	18		0.794872	Roberts et al (2018)
BAIK13-11C	2.3	1995	26	10	8	35	6	12		0.718062	Roberts et al (2018)
BAIK13-11C	2.5	1992	16	11.3333	9.33333	22.8889	9.11111	12.4444	94.7285	0.715116	Mackay et al (1998)
BAIK13-11C	2.56	1991	19.2246	12.9241	9.04685	20.8401	5.49273	13.0856	151.607	0.604938	Mackay et al (1998)
BAIK13-11C	2.7	1989	22.1477	14.3177	9.8434	21.0291	4.9217	9.17226	193.735	0.654255	Mackay et al (1998)
BAIK13-11C	2.8	1987	24.2915	10.3239	7.69231	20.8502	9.31174	9.7166	198.01	0.619266	Mackay et al (1998)
BAIK13-11C	2.85	1986	22.547	13.5699	6.68058	21.9207	6.88935	12.9436	224.477	0.678218	Mackay et al (1998)
BAIK13-11C	2.9	1984	22.7181	15.0101	7.50507	20.6897	4.25963	9.73631	193.827	0.597156	Mackay et al (1998)
BAIK13-11C	2.95	1983	23.7255	16.6667	8.23529	19.6078	6.27451	9.80392	258.88	0.643192	Mackay et al (1998)
BAIK13-11C	3.05	1981	22.5141	15.7598	7.50469	20.6379	6.19137	7.50469	254.457	0.607477	Mackay et al (1998)
BAIK13-11C	3.15	1979	20.2509	15.5914	8.60215	17.7419	6.63082	10.2151	240.62	0.480583	Mackay et al (1998)
BAIK13-11C	3.18	1978	21.9239	14.9888	6.93512	16.7785	9.39597	7.15884	310.543	0.583815	Mackay et al (1998)
BAIK13-11C	3.28	1976	17.6101	14.6751	5.66038	24.7379	4.61216	9.22432	258.364	0.587629	Mackay et al (1998)
BAIK13-11C	3.3	1975	24.8588	14.5009	8.47458	20.5273	6.77966	8.28625	287.036	0.559829	Mackay et al (1998)
BAIK13-11C	3.38	1973	22.3577	12.8049	8.73984	19.7154	4.26829	13.2114	249.344	0.584158	Mackay et al (1998)
BAIK13-11C	3.48	1971	23.5974	11.7162	7.42574	17.9868	3.79538	15.3465	296.395	0.562753	Mackay et al (1998)
BAIK13-11C	3.56	1969	20.0758	13.0682	9.09091	19.8864	3.59848	12.6894	281.366	0.507317	Mackay et al (1998)
BAIK13-11C	3.65	1967	28.8	12.2	7.6	22	4.6	11.4	256.321	0.669355	Mackay et al (1998)
BAIK13-11C	3.7	1965	22.4319	12.7883	7.12788	17.6101	7.12788	12.369	342.001	0.540107	Mackay et al (1998)
BAIK13-11C	3.78	1963	21.4286	14.441	8.07453	18.1677	7.76398	11.3354	382.274	0.561475	Mackay et al (1998)
BAIK13-11C	3.85	1961	22.6141	12.2407	9.12863	18.6722	1.65975	16.39	338.776	0.567568	Mackay et al (1998)
BAIK13-11C	3.95	1959	26.0417	13.3333	7.70833	21.875	6.45833	11.6667	345.95	0.641256	Mackay et al (1998)
BAIK13-11C	4	1957	21.8216	12.9032	7.21063	20.8729	4.55408	14.611	426.008	0.651584	Mackay et al (1998)
BAIK13-11C	4.12	1954	23.4694	12.0408	7.34694	18.9796	5.10204	14.6939	315.855	0.661691	Mackay et al (1998)
BAIK13-11C	4.35	1948	23.6893	8.93204	7.76699	19.6117	5.43689	12.0388	418.107	0.608527	Mackay et al (1998)
BAIK13-11C	4.5	1945	23.7522	14.4578	4.47504	20.8262	5.67986	12.3924	423.607	0.529762	Mackay et al (1998)
BAIK13-11C	4.78	1938	23.5698	13.73	6.40732	16.476	0	13.9588	380.405	0.570776	Mackay et al (1998)
BAIK13-11C	5.25	1928	20.9544	12.2407	5.80913	25.3112	4.56432	13.6929	648.548	0.583333	Mackay et al (1998)
BAIK13-11C	6	1917	21.9378	7.67825	4.02194	16.819	3.65631	22.1207	528.527	0.418269	Mackay et al (1998)
BAIK13-11C	7.2	1906	19.7318	6.70498	3.83142	25.4789	5.55556	16.4751	612.636	0.466667	Mackay et al (1998)
BAIK13-11C	7.9	1894	21.6319	6.07211	3.41556	29.981	4.74383	13.6622	787.373	0.610895	Mackay et al (1998)
BAIK13-11C	8.18	1884	22.6337	6.58436	4.52675	28.3951	3.49794	11.9342	662.147	0.475	Mackay et al (1998)
Core	Depths (cm)	Year (CE)	Aulacoseira baicalensis (%)	Aulacoseira skvortzowii (%)	Synedra spp (%)	Cyclotella minuta/ornata (%)	Crateriportula inconspicua (%)	Stephanodiscus meyerii (%)	Diatom concentration (10^4 valves/g DW)	Source
BAIK13-14C	0.2	2012.21	12.9518	6.0241	10.5422	30.4217	6.3253	13.253	123.098	Roberts et al (2018)
BAIK13-14C	0.5	2011	20.7455	5.83468	11.5073	31.1183	0.972447	11.6694	128.409	Roberts et al (2018)
BAIK13-14C	0.7	2010.14	17.561	4.87805	11.5447	25.0407	0.97561	12.6829	203.306	Roberts et al (2018)
BAIK13-14C	0.9	2009.2	17.2414	6.55172	12.2414	24.4828	2.41379	8.96552	78.7321	Roberts et al (2018)
BAIK13-14C	1.1	2008.16	19.9683	8.55784	12.9952	19.9683	3.80349	16.7987	235.513	Roberts et al (2018)
BAIK13-14C	1.5	2005.68	13.5802	4.01235	13.8889	25	4.32099	22.2222	279.221	Roberts et al (2018)
BAIK13-14C	1.7	2004.18	15.5039	5.5814	9.45736	23.5659	4.03101	16.124	486.162	Roberts et al (2018)
BAIK13-14C	1.9	2002.48	13.0217	3.67279	15.025	24.7078	3.67279	15.025	233.675	Roberts et al (2018)
Core	Depths (cm)	Year (CE)	Aulacoseira baicalensis (%)	Aulacoseira skvortzowii (%)	Synedra spp (%)	Cyclotella minuta/ornata (%)	Crateriportula inconspicua (%)	Stephanodiscus meyerii (%)	Diatom concentration (10^4 valves/g DW)	Diatom DDI	Source
BAIK13-18A	0.1	2011.79	48.9297	1.83486	1.22324	24.9235	6.42202	1.98777		0.584158	Roberts et al (2018)
BAIK13-18A	0.3	2008.44	52.6984	3.49206	0.634921	26.0317	0.952381	2.22222		0.370518	Roberts et al (2018)
BAIK13-18A	0.5	2003.84	51.6432	2.50391	1.25196	23.4742	2.8169	1.09546		0.437247	Roberts et al (2018)
BAIK13-18A	0.7	1998	53.2695	3.82775	1.5949	25.8373	2.55183	1.5949		0.380952	Roberts et al (2018)
BAIK13-18A	0.88	1992	60.8871	5.44355	0.806452	24.1935	1.20968	2.21774	12.4268	0.534314	Mackay et al (1998)
BAIK13-18A	0.9	1990.92	51.5498	3.26264	0.978793	29.0375	3.58891	0.652529	55.1962	0.572025	Roberts et al (2018)
BAIK13-18A	0.93	1990	61.6558	3.26797	1.30719	23.5294	1.08932	1.74292	54.5548	0.642667	Mackay et al (1998)
BAIK13-18A	0.99	1988	59.217	4.24144	0.326264	25.2855	4.73083	1.95759	86.805	0.558233	Mackay et al (1998)
BAIK13-18A	1.03	1986	60.9407	2.45399	0	27.1984	1.02249	2.86299	82.3839	0.579602	Mackay et al (1998)
BAIK13-18A	1.05	1985	51.9263	4.1876	0.502513	24.9581	6.03015	4.1876	210.224	0.517857	Mackay et al (1998)
BAIK13-18A	1.07	1984	55.2632	4.65587	0.607287	24.4939	4.65587	3.03644	282.486	0.533163	Mackay et al (1998)
BAIK13-18A	1.1	1982.6	54.4839	3.7225	1.35364	28.4264	1.01523	1.01523	140.019	0.530997	Roberts et al (2018)
BAIK13-18A	1.15	1981	57.3913	4.78261	1.30435	22.3913	4.56522	2.6087	117.973	0.581717	Mackay et al (1998)
BAIK13-18A	1.18	1979	57.1165	3.14233	1.10906	24.5841	3.51201	3.32717	135.35	0.602771	Mackay et al (1998)
BAIK13-18A	1.24	1977	59.4142	4.39331	0.627615	23.6402	3.13808	1.67364	150.252	0.501292	Mackay et al (1998)
BAIK13-18A	1.27	1975	61.1554	3.58566	0.398406	25.498	1.79283	3.58566	138.35	0.584507	Mackay et al (1998)
BAIK13-18A	1.3	1973.03	52.9968	1.57729	0.630915	27.4448	3.47003	0.788644	138.35	0.5725	Roberts et al (2018)
BAIK13-18A	1.35	1971	60.3175	3.62812	1.81406	20.1814	4.08163	3.40136	160.59	0.587209	Mackay et al (1998)
BAIK13-18A	1.4	1968	53.6585	2.64228	1.82927	25.2033	4.26829	3.65854	137.57	0.550802	Mackay et al (1998)
BAIK13-18A	1.44	1966	56.0878	3.59281	2.39521	21.7565	3.99202	5.78842	156.408	0.544	Mackay et al (1998)
BAIK13-18A	1.49	1963	57.6923	2.63158	1.21457	23.4818	3.84615	3.4413	192.1	0.494845	Mackay et al (1998)
BAIK13-18A	1.5	1962.21	56.4103	2.5641	0	27.8846	3.20513	0.641026	192.1	0.368821	Roberts et al (2018)
BAIK13-18A	1.53	1961	54.6642	3.73134	0.746269	27.0522	5.22388	3.73134	141.857	0.582547	Mackay et al (1998)
BAIK13-18A	1.58	1958	59.3878	3.06122	0.612245	21.4286	6.73469	2.65306	150.388	0.59799	Mackay et al (1998)
BAIK13-18A	1.63	1955	57.2797	3.44828	2.68199	24.7126	4.21456	2.29885	132.047	0.595181	Mackay et al (1998)
BAIK13-18A	1.68	1952	50.33	6.93069	2.14521	21.2871	7.26073	3.46535	170.969	0.57716	Mackay et al (1998)
BAIK13-18A	1.7	1950.16	48.9922	1.86047	0.620155	30.3876	1.24031	2.0155	194.221	0.410646	Roberts et al (2018)
BAIK13-18A	1.78	1945	53.7102	7.42049	1.94346	23.8516	4.947	3.88693	167.139	0.574032	Mackay et al (1998)
BAIK13-18A	1.85	1941	58.8115	5.12295	0.409836	22.3361	5.7377	1.63934	212.736	0.578125	Mackay et al (1998)
BAIK13-18A	1.9	1936.86	55.7994	1.88088	0.626959	25.0784	2.19436	1.72414	194.221	0.569191	Roberts et al (2018)
BAIK13-18A	1.99	1931	60.7273	4.18182	0.181818	24	2.72727	2	207.337	0.640798	Mackay et al (1998)
BAIK13-18A	2.12	1921	53.8869	5.30035	0.353357	24.735	4.41696	3.53357	262.553	0.576832	Mackay et al (1998)
BAIK13-18A	2.26	1910	51.153	4.19287	2.09644	24.7379	5.03145	3.77358	195.21	0.557423	Mackay et al (1998)
BAIK13-18A	2.4	1899	56.3927	3.42466	1.82648	23.9726	5.25114	2.51142	303.35	0.663717	Mackay et al (1998)
BAIK13-18A	2.53	1887	53.8462	3.04114	1.07335	29.517	4.29338	2.86225	285.299	0.612613	Mackay et al (1998)
BAIK13-18A	2.65	1876	49.4526	4.19708	0	34.854	4.56204	1.45985	296.536	0.626398	Mackay et al (1998)
Core	Depths (cm)	Year (CE)	Aulacoseira baicalensis (%)	Aulacoseira skvortzowii (%)	Synedra spp (%)	Cyclotella minuta/ornata (%)	Crateriportula inconspicua (%)	Stephanodiscus meyerii (%)	Diatom concentration (10^4 valves/g DW)	Source
BAIK13-19B	0.1	2011.83	67.6768	4.0404	0.505051	17.1717	1.0101	1.3468	455.647	Roberts et al (2018)
BAIK13-19B	0.3	2009.38	69.1152	2.67112	0.33389	13.6895	3.00501	0.66778	129.465	Roberts et al (2018)
BAIK13-19B	0.7	2004.04	65.5518	2.34114	0.668896	17.3913	2.34114	1.67224	257.63	Roberts et al (2018)
BAIK13-19B	0.9	2001.15	72.1088	3.7415	1.02041	12.2449	1.70068	2.04082	171.007	Roberts et al (2018)
BAIK13-19B	1.1	1998.11	70.5298	4.30464	0.331126	12.9139	1.98675	1.65563	230.554	Roberts et al (2018)
BAIK13-19B	1.3	1994.93	74.7405	2.07612	0.692042	14.8789	1.7301	0.692042	265.044	Roberts et al (2018)
BAIK13-19B	1.7	1988.13	69.6203	1.58228	0.632911	14.2405	1.58228	2.21519	371.975	Roberts et al (2018)
BAIK13-19B	1.9	1984.52	72.1003	0.626959	0.15674	13.4796	0.31348	5.01567	154.151	Roberts et al (2018)
